# Supplementary material for: Intracellular presence of Helicobacter pylori antigen and genes within gastric and vaginal Candida
Source: PLoS One. 2024 Feb 8;19(2):e0298442. doi: 10.1371/journal.pone.0298442 (PMC10852334; doi:10.1371/journal.pone.0298442)
Supplement: S1 File — (XLSX) [file pone.0298442.s002.xlsx]

## Sheet: Information of cases
Number	specimen	age	Hp infected	Candida species	Hp16S rDNA within Candida	cagA	ureA	pathological diagnosis
1	vaginal discharge	30	positive	C. albicans	positive	positive	positive	null
2	vaginal discharge	27	positive	C. albicans	positive	positive	positive	null
3	vaginal discharge	27	positive	C. albicans	positive	negative	positive	null
4	vaginal discharge	27	positive	C. albicans	positive	negative	positive	null
5	vaginal discharge	26	positive	C. albicans	positive	positive	positive	null
6	vaginal discharge	24	positive	C. albicans	positive	negative	positive	null
7	vaginal discharge	26	positive	C. albicans	positive	negative	positive	null
8	vaginal discharge	30	positive	C. albicans	positive	positive	positive	null
9	vaginal discharge	23	positive	C. albicans	positive	negative	positive	null
10	vaginal discharge	24	positive	C. albicans	positive	negative	positive	null
11	vaginal discharge	25	positive	C. spp	positive	negative	positive	null
12	vaginal discharge	23	positive	C. albicans	positive	positive	positive	null
13	vaginal discharge	23	positive	C. albicans	positive	negative	positive	null
14	vaginal discharge	19	negative	C. tropicalis	negative	negative	negative	null
15	vaginal discharge	26	negative	C. albicans	negative	negative	negative	null
16	vaginal discharge	32	negative	C. albicans	negative	negative	negative	null
17	vaginal discharge	23	negative	C. albicans	negative	negative	negative	null
18	vaginal discharge	28	negative	C. albicans	negative	negative	negative	null
19	vaginal discharge	27	negative	C. albicans	negative	negative	negative	null
20	vaginal discharge	30	negative	C. albicans	negative	negative	negative	null
21	vaginal discharge	28	negative	C. albicans	negative	negative	negative	null
22	vaginal discharge	26	negative	C. albicans	negative	negative	negative	null
23	vaginal discharge	20	negative	C. albicans	negative	negative	negative	null
24	vaginal discharge	32	negative	C. albicans	negative	negative	negative	null
25	vaginal discharge	28	negative	C. albicans	negative	negative	negative	null
26	vaginal discharge	24	negative	C. albicans	negative	negative	negative	null
27	vaginal discharge	39	negative	C. albicans	negative	negative	negative	null
28	vaginal discharge	22	negative	C. albicans	negative	negative	negative	null
29	vaginal discharge	27	negative	C. albicans	negative	negative	negative	null
30	vaginal discharge	27	negative	C. albicans	negative	negative	negative	null
31	vaginal discharge	30	negative	C. albicans	negative	negative	negative	null
32	vaginal discharge	32	negative	C. albicans	negative	negative	negative	null
33	vaginal discharge	28	negative	C. albicans	negative	negative	negative	null
34	vaginal discharge	22	negative	C. albicans	negative	negative	negative	null
35	vaginal discharge	29	negative	C. albicans	negative	negative	negative	null
36	vaginal discharge	33	negative	C. albicans	negative	negative	negative	null
37	vaginal discharge	22	negative	C. albicans	negative	negative	negative	null
38	vaginal discharge	31	negative	C. albicans	negative	negative	negative	null
39	vaginal discharge	22	negative	C. albicans	negative	negative	negative	null
40	vaginal discharge	28	negative	C. tropicalis	negative	negative	negative	null
41	vaginal discharge	30	negative	C. albicans	negative	negative	negative	null
42	vaginal discharge	27	negative	C. albicans	negative	negative	negative	null
43	vaginal discharge	21	negative	C. albicans	negative	negative	negative	null
44	vaginal discharge	24	negative	C. albicans	negative	negative	negative	null
45	vaginal discharge	32	negative	C. glabrata	negative	negative	negative	null
46	vaginal discharge	24	negative	C. albicans	negative	negative	negative	null
47	vaginal discharge	34	negative	C. glabrata	negative	negative	negative	null
48	vaginal discharge	36	negative	C. albicans	negative	negative	negative	null
49	vaginal discharge	27	negative	C. albicans	negative	negative	negative	null
50	vaginal discharge	26	negative	C. albicans	negative	negative	negative	null
51	gastric mucosa biopsies	57	positive	No Candida was isolated				chronic atrophic gastritis
52	gastric mucosa biopsies	65	positive	No Candida was isolated				chronic atrophic gastritis
53	gastric mucosa biopsies	31	positive	No Candida was isolated				chronic atrophic gastritis
54	gastric mucosa biopsies	78	positive	No Candida was isolated				chronic atrophic gastritis
55	gastric mucosa biopsies	68	positive	No Candida was isolated				chronic atrophic gastritis
56	gastric mucosa biopsies	63	positive	C. albicans	positive	positive	positive	chronic atrophic gastritis
57	gastric mucosa biopsies	84	positive	No Candida was isolated				Large ulcer in the antrum of the stomach
58	gastric mucosa biopsies	69	positive	No Candida was isolated				chronic atrophic gastritis
59	gastric mucosa biopsies	58	positive	No Candida was isolated				chronic atrophic gastritis
60	gastric mucosa biopsies	61	positive	No Candida was isolated				Atrophic gastritis with intestinal metaplasia
61	gastric mucosa biopsies	71	positive	No Candida was isolated				Multiple antral ulcers were observed
62	gastric mucosa biopsies	57	positive	No Candida was isolated				chronic atrophic gastritis
63	gastric mucosa biopsies	30	positive	No Candida was isolated				oesophagitis
64	gastric mucosa biopsies	45	positive	No Candida was isolated				chronic non-atrophic gastritis
65	gastric mucosa biopsies	56	positive	No Candida was isolated				chronic atrophic gastritis
66	gastric mucosa biopsies	41	positive	No Candida was isolated				erosive gastritis
67	gastric mucosa biopsies	74	positive	No Candida was isolated				chronic atrophic gastritis
68	gastric mucosa biopsies	68	positive	No Candida was isolated				gastric ulcer
69	gastric mucosa biopsies	73	positive	No Candida was isolated				chronic atrophic gastritis
70	gastric mucosa biopsies	77	positive	No Candida was isolated				gastric ulcer
71	gastric mucosa biopsies	67	positive	No Candida was isolated				chronic atrophic gastritis
72	gastric mucosa biopsies	46	positive	C. albicans	positive	positive	positive	chronic non-atrophic gastritis
73	gastric mucosa biopsies	57	positive	No Candida was isolated				chronic non-atrophic gastritis
74	gastric mucosa biopsies	63	positive	No Candida was isolated				chronic non-atrophic gastritis
75	gastric mucosa biopsies	67	positive	No Candida was isolated				chronic atrophic gastritis
76	gastric mucosa biopsies	65	positive	No Candida was isolated				chronic non-atrophic gastritis
77	gastric mucosa biopsies	44	positive	No Candida was isolated				chronic atrophic gastritis
78	vaginal discharge	47	negative	No Candida was isolated				Surgery for cervical cancer
79	vaginal discharge	45	positive	C. albicans	positive	positive	positive	chronic atrophic gastritis
80	vaginal discharge	49	positive	C. krusei	positive	positive	positive	gastric ulcer
81	vaginal discharge	31	positive	C. krusei	positive	positive	negative	chronic atrophic gastritis
82	vaginal discharge	45	positive	C. glabrata	positive	negative	positive	chronic atrophic gastritis
83	vaginal discharge	47	positive	C. krusei	positive	positive	positive	chronic atrophic gastritis
84	vaginal discharge	74	positive	No Candida was isolated				chronic atrophic gastritis
85	vaginal discharge	54	positive	No Candida was isolated				chronic atrophic gastritis
86	vaginal discharge	41	positive	No Candida was isolated				chronic atrophic gastritis
87	vaginal discharge	45	positive	C. albicans	positive	positive	positive	chronic atrophic gastritis
88	vaginal discharge	84	positive	C. krusei	negative			upper gastrointestinal hemorrhage
89	vaginal discharge	51	positive	No Candida was isolated				chronic atrophic gastritis
90	vaginal discharge	46	positive	No Candida was isolated				chronic atrophic gastritis
91	vaginal discharge	74	positive	No Candida was isolated				chronic atrophic gastritis
92	vaginal discharge	67	positive	No Candida was isolated				chronic atrophic gastritis
93	vaginal discharge	73	positive	No Candida was isolated				chronic atrophic gastritis
94	vaginal discharge	72	positive	No Candida was isolated				chronic atrophic gastritis
95	vaginal discharge	51	positive	No Candida was isolated				chronic atrophic gastritis
96	vaginal discharge	78	negative	C. spp	positive	negative	positive	gastric ulcer
97	vaginal discharge	67	negative	No Candida was isolated				chronic atrophic gastritis
98	vaginal discharge	57	positive	C. spp	positive	negative	negative	chronic atrophic gastritis
99	vaginal discharge	67	positive	No Candida was isolated				chronic atrophic gastritis
